# Supplementary material for: Durvalumab Prolongs Overall Survival, Whereas Radiation Dose Escalation > 66 Gy Might Improve Long-Term Local Control in Unresectable NSCLC Stage III: Updated Analysis of the Austrian Radio-Oncological Lung Cancer Study Association Registry (ALLSTAR)
Source: Cancers (Basel). 2025 Apr 25;17(9):1443. doi: 10.3390/cancers17091443 (PMC12070846; doi:10.3390/cancers17091443)
Supplement: Supplementary file 1 [file cancers-17-01443-s001.zip]

Archive with 1 entries (1 files):
- cancers-3489743-supplementary.pdf
